# Supplementary material for: Identification of highly variable sequence fragments in unmapped reads for rapid bacterial genotyping
Source: BMC Genomics. 2022 Dec 29;23(Suppl 3):445. doi: 10.1186/s12864-022-08550-4 (PMC9798552; doi:10.1186/s12864-022-08550-4)
Supplement: Supplementary file 1 — Additional file 1 Supplementary tables and figures: Table S1: MLST analysis results for 31 K. pneumoniae strains, Table S2: The identified variable fragments located in assembled scaffolds of E. coli genomes with number of clusters obtained by phylogenetic analysis, Table S3: The identified variable fragments located in assembled scaffolds of K. pneumoniae genomes with number of clusters obtained by phylogenetic analysis, Figure S1 A-C: Cladograms of 31 K. pneumoniae isolates based on variable fragments with highlight clusters obtained from MLST analysis, Figure S2 A-B: Dendrograms of 31 K. pneumoniae isolates obtained from cluster analysis of variable fragments melting temperatures with highlight clusters obtained from MLST analysis created. [file 12864_2022_8550_MOESM1_ESM.xlsx]

## Sheet: Suppl. tab S1
Supplementary table S1
MLST analysis results for 31 K. pneumoniae strains.
genome	gapA	infB	mdh	pgi	phoE	rpoB	tonB	ST
KP1179	3	1	1	1	9	4	135	ST551
KP1182	3	1	1	1	9	4	135	ST551
KP1183	3	1	1	1	9	4	135	ST551
KP1188	3	1	1	1	9	4	135	ST551
KP1193	3	1	1	1	9	4	135	ST551
KP1196	3	1	1	1	9	4	135	ST551
KP1205	3	1	1	1	9	4	135	ST551
KP1214	3	1	1	1	9	4	135	ST551
KP1215	2	1	1	6	7	1	12	ST45
KP1216	3	1	1	1	9	4	135	ST551
KP1217	2	1	62	3	10	4	110	ST405
KP1225	2	1	62	3	10	4	110	ST405
KP1226	2	1	62	3	10	4	110	ST405
KP1231	2	1	62	3	10	4	110	ST405
KP1235	2	1	1	6	7	1	12	ST45
KP1237	3	1	1	1	9	4	135	ST551
KP1238	2	1	1	20	56	4	31	ST950
KP1241	2	1	1	20	56	4	31	ST950
KP1251	3	1	1	1	9	4	135	ST551
KP1252	3	1	1	1	9	4	135	ST551
KP1255	2	1	62	3	10	4	110	ST405
KP1256	2	1	1	20	56	4	31	ST950
KP1257	2	1	1	6	7	1	12	ST45
KP1258	2	1	1	6	7	1	12	ST45
KP1261	2	1	1	6	7	1	12	ST45
KP1262	2	1	62	3	10	4	110	ST405
KP1263	3	1	1	1	9	4	135	ST551
KP1267	2	1	62	3	10	4	110	ST405
KP1268	2	1	62	3	10	4	110	ST405
KP1269	2	1	1	20	56	4	31	ST950
KP1273	2	1	62	3	10	4	110	ST405

## Sheet: Suppl. tab S2
Supplementary table S2
The identified variable fragments located in assembled scaffolds of E. coli genomes with number of clusters obtained by phylogenetic analysis.
no. of variable fragment	variable fragment length [bp]	number of clusters
1	434	9
2	383	8
3	10	4
4	200	5
5	33	5
6	280	5
7	153	5
8	23	3
9	1154	9
10	66	2
11	4762	11

## Sheet: Suppl. tab S3
Supplementary table S3
The identified variable fragments located in assembled scaffolds of K. pneumoniae genomes with number of clusters obtained by phylogenetic analysis.
no. of variable fragment	variable fragment length [bp]	number of clusters
1	302	2
2	10	2
3	16	2
4	11	3
5	12	2
6	16	2
7	35	2
8	23	2
9	15	3
10	19	2
11	23	2
12	23	2
13	38	3
14	1346	4
15	13	4
16	18	3
17	36	2
18	17	2
19	15	2
20	16	2
21	29	2
22	17	2
23	61	2
24	10	2
25	38	2
26	22	2
27	21	2
28	16	2
29	25	2
30	22	2
31	17	2
32	20	2
33	31	2
34	10	2
35	16	2
36	16	2
37	11	2
38	37	2
39	12	2
40	11	2
41	19	2
42	30	2
43	16	3
44	15	2
45	10	4
46	1346	3
47	41	4
48	32	2
49	11	3
50	16	2
51	39	4
52	27	5
53	48	5
54	12	3
55	33	4
56	23	4
57	20	4
58	32	4
59	13	3
60	13	3
61	28	4
62	26	2
63	70	5
64	24	4
65	19	3
66	52	5
67	35	3
68	12	2
69	14	3
70	48	3
71	14	3
72	31	4
73	15	4
74	14	3
75	14	4
76	18	4
77	28	4
78	34	4
79	10	2
80	122	4
81	12	2
82	55	4
83	87	3
84	1099	3
85	169	3
86	63	4
87	255	3
88	15	3
89	25	4
90	20	4
91	22	2
92	12	2
93	12	2
94	290	2
95	56	4
96	18	3
97	41	3
98	42	4
99	49	4
100	16	4
101	48	3
102	26	3
103	16	3
104	35	4
105	30	2
106	37	3
107	17	2
108	13	3
109	71	3
110	17	2
111	12	3
112	38	3
113	21	2
114	37	2
115	48	2
116	27	2
117	42	3
118	14	3
119	34	2
120	15	2
121	26	2
122	36	3
123	17	3
124	12	3
125	10	3
126	18	3
127	25	3
128	18	3
129	32	2
130	21	3
131	14	2
132	39	3
133	23	3
134	14	2
135	17	3
136	12	3
137	17	3
138	20	2
139	15	3
140	12	4
141	19	3
142	44	3
143	19	3
144	21	3
145	15	3
146	13	4
147	21	3
148	21	3
149	14	3
150	23	3
151	36	3
152	23	3
153	21	4
154	26	4
155	28	3
156	30	3
157	10	3
158	24	3
159	19	2
160	10	2
161	11	2
162	18	2
163	16	3
164	34	3
165	23	2
166	55	2
167	27	2
168	22	2
169	28	3
170	38	2
171	18	2
172	28	3
173	17	2
174	23	2
175	16	2
176	17	2
177	14	3
178	52	3
179	20	3
180	10	3
181	31	3
182	25	3
183	17	2
184	23	2
185	10	2
186	10	2
187	41	2
188	14	2
189	11	2
190	14	2
191	12	2
192	39	2
193	27	2
194	48	2
195	41	2
196	33	2
197	23	2
198	20	2
199	32	2
200	20	2
201	24	2
202	10	2
203	28	2
204	17	2
205	70	2
206	24	2
207	15	2
208	52	2
209	19	2
210	15	2
211	10	2
212	13	2
213	18	2
214	26	2
215	31	2
216	15	2
217	10	2
218	14	2
219	18	2
220	28	2
221	34	2
222	13	2
223	28	2
224	122	2
225	15	2
226	55	2
227	19	2
228	36	2
229	45	2
230	63	2
231	10	2
232	19	2
233	25	2
234	53	2
235	20	2
236	19	2
237	12	2
238	11	2
239	22	2
240	56	2
241	17	2
242	23	2
243	42	2
244	49	2

## Sheet: Suppl. fig S1
Supplementary figure S1 - A
Cladogram of 31 K. pneumoniae isolates based on variable fragment KP_03 with highlight clusters obtained from MLST analysis created by Evolview [38].
Supplementary figure S1 - B
Cladogram of 31 K. pneumoniae isolates based on variable fragment KP_04 with highlight clusters obtained from MLST analysis created by Evolview [38].
Supplementary figure S1 - C
Cladogram of 31 K. pneumoniae isolates based on variable fragment KP_05 with highlight clusters obtained from MLST analysis created by Evolview [38].

## Sheet: Suppl. fig S2
Supplementary figure S2 - A
Dendrogram of 31 K. pneumoniae isolates obtained from cluster analysis of variable fragment (KP_02) melting temperatures with highlight clusters obtained from MLST analysis created.
Supplementary figure S2 - B
Dendrogram of 31 K. pneumoniae isolates obtained from cluster analysis of variable fragment (KP_04) melting temperatures with highlight clusters obtained from MLST analysis created.
